# Supplementary material for: A systems serology approach to the investigation of infection-induced antibody responses and protection in trachoma
Source: Front Immunol. 2023 May 23;14:1178741. doi: 10.3389/fimmu.2023.1178741 (PMC10242090; doi:10.3389/fimmu.2023.1178741)
Supplement: Supplementary file 1 [file DataSheet_1.xlsx]

## Sheet: Supp1
Village	Compound	Susceptible	Age	Ethnicity	Sex	EB SvA	EB SvB	EB SvC	MOMP SvA	MOMP SvB	MOMP SvC	VD1 SvA	VD1 SvB	VD1 SvC	VD2 SvA	VD2 SvB	VD2 SvC	Pre-VD3 SvA	Pre-VD3 SvB	Pre-VD3 SvC	VD3 SvA	VD3 SvB	VD3 SvC	VD4 SvA	VD4 SvB	VD4 SvC	Neutralisation	Phagocytosis
A	1	Yes	5	Manjago	Female	0.907741	0.53434	0.5719	0.615693	2.07865	0.455738	0.0282033	0.036004	0.0140754	0.0228616	0.0204797	0.0158382	0.0331105	0.0471827	0.633338	0.0223104	0.00975533	0.0246372	0.0192663	0.187232	0.0125556	57.0172	4.91
A	1	Yes	9	Manjago	Female	1.15234	0.794025	0.891653	0.982166	1.2297	0.678614	0.0372103	0.129667	0.0591236	0.150502	0.0382434	0.00922271	0.165373	0.326316	0.0746651	0.0572519	0.0151413	0.0295934	0.0240972	0.0701906	0.0371671	132.789
A	1	Yes	10	Manjago	Female	2.9343	2.64345	2.76454	1.67417	2.17156	2.02539																120.391
A	1	No	4	Manjago	Male	2.14164	1.13126	1.26495	0.982535	1.2742	0.961495	0.0915394	0.078001	0.112112	0.0889592	0.0830626	0.0728551	0.111426	0.130672	0.0892638	0.113003	0.111373	0.10332	0.0829156	0.120694	0.106754	206.539
A	1	Yes	12	Manjago	Female	1.27513	0.873365	0.801282	0.807669	2.01097	0.612569	0.0362578	0.106139	0.0685121	0.0524232	0.17379	0.0673606	0.0684979	0.112352	0	0.0754884	0.0138575	0.0725573	0.00953334	0.289013	0	166.068
A	2	Yes	11	Manjago	Male	1.13031	0.778614	0.66475	0.652356	1.95733	0.515386	0.00729616	0.00779198	0.0175158	0.00415918	0	0	0	0.00812902	0	0.00426444	0	0	0	0.00937031	0.0123877	39.5868
A	2	No	9	Manjago	Male	1.25007	0.415122	0.422917	0.623189	0.695565	0.337107																95.1922
A	2	Yes	5	Manjago	Female	0.92244	0.250085	0.26887	0.530321	0.359553	0.23466																10.3219	4.945
A	3	Yes	13	Manjago	Male	3.70333	4.37404	4.2981	1.85747	1.90401	3.14878																44.9838	0.6
A	3	Yes	13	Manjago	Male	2.44589	1.61553	1.38969	1.55841	1.00265	1.05315																10
A	3	Yes	10	Manjago	Female	1.49769	1.01721	0.797958	1.12225	0.681329	0.607593																32.0227
A	3	Yes	7	Manjago	Male	1.25158	0.952861	1.12106	0.859254	0.733811	0.89058	0.0984931	0.0739145	0.115425	0.106016	0.108629	0.0656242	0.116257	0.101814	0	0.142815	0	0.125278	0.0481424	0.133292	0.0260753	27.3271
A	3	No	11	Manjago	Male	0.972915	0.768365	0.897799	0.939377	0.784829	0.69897																107.842
A	4	Yes	6	Manjago	Female	0.726468	0.405886	0.527848	0.542035	0.314208	0.439302																24.8474
A	4	Yes	4	Manjago	Female	0.708794	0.626575	0.690442	0.808219	0.632656	0.542282																20.9485
A	4	Yes	13	Manjago	Male	1.06377	0.879514	0.677886	0.706997	0.520163	0.534452																29.9925
A	4	Yes	9	Manjago	Male	2.54141	2.06446	1.83685	3.48083	4.26357	1.38104	0.0254654	0.00529285	0.0700217	0.0483002	0.0714716	0.0566226	0.068496	0.0416907	0.0499416	0.0504123	0.0493748	0.037348	0.0582654	0.0525727	0.0948936	45.6733	0.21
A	4	Yes	11	Manjago	Male	1.07434	1.18421	0.926577	1.20978	1.2414	0.700652																31.4055
A	5	Yes	7	Manjago	Male	0.729286	0.90904	0.67079	1.03846	0.563105	0.520114																20.6939
A	5	No	15	Manjago	Male	1.88686	1.76113	1.67558	1.71158	1.16293	1.26376																18.4605
A	6	No	7	Manjago	Female	1.29184	0.99868	0.831986	1.05959	0.81708	0.636104																74.734	8.175
A	6	Yes	7	Manjago	Female	1.18113	1.3459	1.04077	1.22747	1.39614	0.801943	0.211177	0.0936219	0.176276	0.234337	0.147597	0.0707362	0.13828	0.150024	0.164728	0.190535	0.148288	0.159505	0.135663	0.197984	0.169715	405.638
A	6	Yes	4	Manjago	Female	1.41933	1.4433	1.64183	2.07645	4.41996	1.21536	0	0.120143	0.0836366	0.0613821	0.127772	0.0778165	0.0784468	0.169984	0.0641234	0.084153	0.0924681	0.065154	0.124648	0.227765	0.130883	176.033
A	6	No	12	Manjago	Male	0.619655	0.840176	0.659039	0.36589	0.421022	0.497106																51.909
A	6	Yes	10	Manjago	Male	0.396631	0.456823	0.439808	0.291466	0.376638	0.349358																716.436
A	7	No	8	Manjago	Male	0.724382	1.11921	0.766171	0.506641	0.821262	0.575537																49.835	0.82
A	7	Yes	5	Manjago	Female	0.637098	0.760603	0.794196	1.3482	3.82539	0.61093	0	0.0517576	0.00783931	0	0.0842728	0.00747801	0.106355	0.347126	0.00770757	0	0.0700658	0	0	0.375721	0.000216191	506.976	11.075
A	7	Yes	4	Manjago	Female	0.906797	0.730547	0.651828	0.438625	1.49366	0.500996	0	0	0	0	0	0	0	0	0	0	0	0	0	0	0	161.733	1.925
A	8	Yes	10	Manjago	Female	0.669585	0.590194	0.686482	0.463521	0.814884	0.5309																112.744
A	9	Yes	5	Manjago	Female	1.19007	1.10865	1.19861	2.78661	4.8794	0.89782	0.157747	0.0973314	0.123922	0.218417	0.292994	0.163005	0.43548	0.825744	0.274887	0.238436	0.273186	0.209228	0.129381	0.955206	0.162658	522.672
B	10	No	7	Mandinka	Male	1.25997	1.0414	0.955265	2.24484	1.18751	0.721952																100.989
B	10	No	13	Mandinka	Male	1.05415	0.92828	0.809621	2.14562	1.35648	0.605216	0.289081	0.0040247	0.0305546	0.0540751	0.0143771	0.0216519	0.262675	0.0636836	0.122466	0.102242	0.0674775	0.190433	0.0204976	0.110709	0.0198264	76.803	5.455
B	10	Yes	6	Mandinka	Male	1.41919	1.52967	1.70037	5.50054	2.62468	1.29856	0.240916	0.0295427	0.108303	0.154869	0.0978351	0.0574077	0.128526	0.254549	0.114679	0.181418	0.18384	0.0902534	0.0867823	0.110066	0.0953893		3.055
B	10	No	4	Mandinka	Female	0.531316	0.68478	0.63508	0.699318	0.68833	0.478323																63.8109	3.32
B	10	No	7	Mandinka	Male	0.715967	1.13856	1.06788	0.970974	0.970273	0.827931																44.1084
B	10	No	4	Mandinka	Male	1.19161	1.25743	1.27342	1.71895	1.17829	0.945491	0.136759	0.0515671	0.14173	0.168653	0.145472	0.0876218	0.229305	0.189129	0.156884	0.243835	0.152916	0.214061	0.143391	0.282115	0.180703	191.539
B	10	No	8	Mandinka	Male	1.01955	1.22523	1.13806	0.885092	1.84115	0.842686	0.2046	0.0683775	0.138595	0.17394	0.132998	0.0820464	0.644915	0.604148	0.12852	0.244278	0.157999	0.192745	0.138238	0.259975	0.183501	102.193
B	10	No	13	Mandinka	Male	0.677454	0.809445	0.72511	0.666757	0.479912	0.540691																44.1354	1.26
B	10	No	14	Mandinka	Male	0.825878	0.96712	0.93854	0.744372	0.845171	0.69228																10
B	10	No	12	Mandinka	Male	0.708516	0.882927	0.801256	0.571237	0.830358	0.599952																10.278
B	10	No	14	Mandinka	Male	0.746155	0.713597	0.718845	1.59682	1.31457	0.546281																10	0.805
B	10	No	14	Mandinka	Female	2.79465	2.51426	2.71457	2.25992	2.11641	1.98765	0.998262	0.0698168	0.497533	0.46363	0.359804	0.293376	0.500683	0.746142	0.660511	1.06019	0.872512	0.707809	0.679783	0.732951	0.482333	134.349
B	10	No	11	Mandinka	Female	0.846869	0.890038	0.850896	0.65618	0.631848	0.642302																15.7033
B	10	No	12	Mandinka	Female	4.00455	3.67103	3.61086	3.41629	3.81315	2.61981	0.467733	0	0.231029	0.00731823	0.167249	0.122771	0.191532	0.316161	0.364406	0.252458	0.635156	0.0652946	0.602053	0.0417909	0.495418	42.4098
B	10	No	6	Mandinka	Male	1.14873	0.997298	1.01402	1.08184	0.849502	0.767331																54.9064
B	10	No	4	Mandinka	Male	0.495347	0.667638	0.462179	0.435742	0.386917	0.356373																11.4251	1.28
B	10	No	7	Mandinka	Male	1.39725	1.26131	1.21421	2.31897	1.29617	0.912545																117.046
B	10	Yes	13	Mandinka	Male	2.26007	1.99769	2.03637	4.788	2.04649	1.4845	0.601861	0.0333392	0.313099	0.239534	0.182243	0.147839	0.446359	0.290027	0.451662	0.401425	0.284996	0.26648	0.291002	0.362097	0.337076	22.8002	1.195
B	10	No	14	Mandinka	Male	3.70452	3.71234	3.76316	3.52072	3.38645	2.75528	0.340198	0.0185888	0.193365	0.177078	0.123966	0.734524	0.261359	0.139099	0.340657	0.375393	0.14111	0.314946	0.197349	0.456749	0.264945	59.8856	0.47
B	10	Yes	14	Wolof	Male	1.25689	1.48002	1.19009	1.19461	1.84101	0.904024																14.0912
C	11	No	15	Serahule	Female	1.50963	1.61939	1.3752	1.0827	1.35528	1.03183																23.9967
C	11	No	6	Serahule	Female	0.915159	0.864095	0.933399	0.80345	0.998461	0.72707																26.2136
C	11	No	6	Serahule	Male	0.466932	0.42869	0.43278	0.344821	0.449788	0.332969	0.00616669	0.0224182	0.0190722	0	0	0	0.00285937	0.00403298	0	0.01483	0.0071887	0.0146353	0.0261842	0.0231093	0.0165167	42.9206	0.865
C	11	No	6	Serahule	Female	1.38882	1.55533	1.23225	1.60047	1.30305	0.923817																60.2573
C	11	No	8	Serahule	Male	0.450067	0.432834	0.463572	1.17055	0.840312	0.351025																13.5665	1.025
C	11	No	4	Serahule	Female	0.312475	0.37476	0.434299	0.378571	0.334449	0.334395	0	0.0656751	0.0228401	0	0	0	0.0424018	0.00407063	0.104589	0	0	0	0.0105231	0	0	10	0
C	11	No	6	Serahule	Female	0.858241	1.18576	1.07915	0.761438	0.840987	0.79807																10
C	11	No	6	Serahule	Male	1.18585	1.39553	1.56887	1.15874	1.48306	1.1498	0	0.0359088	0.043552	0.0523341	0.0322506	0.0109096	0.0332039	0.0249384	0.0292691	0.0337337	0.0173644	0.034694	0.0181846	0.0395165	0.0351397	10
C	11	Yes	8	Serahule	Male	0.933732	1.00557	1.16419	3.09652	1.51413	0.857263	1.5623	0.151708	0.277029	0.262932	0.195713	0.140805	0.333794	0.349704	0.313588	0.409644	0.445675	0.334592	0.296017	0.469294	0.334375	396.49
C	11	No	8	Serahule	Male	1.50257	1.55228	1.64881	2.06991	1.82525	1.20302	0.255395	0.123799	0.207403	0.206327	0.170631	0.145325	0.319747	0.28625	0.222268	0.273904	0.184286	0.222409	0.332719	0.372927	0.392748	74.3466
C	11	Yes	7	Serahule	Male	1.43533	1.27613	1.51527	9.15609	1.82485	1.13271	2.53825	0.0450144	0.0840785	0.74733	0.0312663	0.0289828	0.942606	0.11798	0.854752	0.168685	0.0582666	0.0832231	0.0949309	0.1434	0.143582	795.249
C	11	Yes	8	Serahule	Female	1.60236	1.62813	2.0964	5.14543	1.89859	1.63554	0.322067	0	0.105109	0.211643	0.106349	0.0462083	0.148079	0.0737128	0.0962677	0.115645	0.0316419	0.0382682	0.065614	0.0308976	0.0763311		4.53
C	11	No	7	Serahule	Male	1.03104	1.22768	1.17183	0.965452	1.3804	0.86227																22.0683
C	11	No	5	Serahule	Female	0.430617	0.539634	0.618405	0.886586	0.836984	0.487892																16.8539	0
C	11	No	4	Serahule	Male	0.567205	0.81844	0.717071	2.17996	0.848568	0.538768	0.146047	0	0	0.00816262	0	0.0522907	0.0278491	0	0	0.00553426	0	0	0	0.00793476	0	56.9978	0.945
C	11	No	10	Serahule	Male	0.448931	0.547875	0.562137	0.433394	0.920931	0.424349																102.311
C	11	No	10	Serahule	Female	0.619515	0.818654	0.972122	0.590897	3.14939	0.72406	0.0544634	0.0506849	0.0126182	0.00519219	0	0	0	0	0	0	0	0	0	0.275122	0	58.0501
D	12	No	5	Mandinka	Female	0.45412	0.947493	0.708321	0.420161	0.471474	0.527704																25.0107
D	13	No	5	Mandinka	Female	0.275507	0.356084	0.430744	0.329313	0.459195	0.33408																59.2464
D	13	Yes	4	Mandinka	Female	0.765997	0.876368	0.952607	0.699803	0.81412	0.708242																44.4917
D	13	Yes	6	Mandinka	Female	0.941352	1.12675	1.25342	0.908874	1.1266	0.937416																33.2597
D	13	Yes	5	Mandinka	Female	0.588385	0.720791	0.690287	0.544274	0.693014	0.511242																10
D	13	Yes	7	Mandinka	Female	0.734562	1.0628	1.1392	1.13829	0.869482	0.854348																31.2243
D	13	No	12	Mandinka	Male	0.687738	0.898936	0.890145	0.80483	0.768322	0.677402																167.783	0.97
D	13	No	10	Mandinka	Male	1.38022	1.63838	1.42074	1.40303	1.47706	1.05248																44.3782
D	14	Yes	5	Serer	Male	0.472986	0.740322	0.667756	0.633282	0.646178	0.507288																54.6004
D	15	Yes	12	Wolof	Female	0.93268	1.49564	1.12589	0.941907	0.866463	0.845433																95.0878
D	15	Yes	13	Wolof	Male	1.13759	1.7544	1.6714	1.29817	1.25332	1.24563	0.0504009	0.00563285	0.0567083	0.0271908	0.0190389	0	0.188042	0.0786267	0.053471	0.0960051	0.0381648	0.0637276	0.0394459	0.0856973	0.0878173	10
D	15	Yes	9	Mandinka	Male	1.28728	1.71127	1.64497	2.08837	3.00579	1.23076	0.198434	0.121372	0.125435	0.100965	0.122676	0.0491443	0.13843	0.213967	0.193917	0.0181691	0	0	0	0	0	701.029	15.505
D	16	Yes	13	Mandinka	Female	0.530534	0.708405	0.428641	0.363079	0.302206	0.340872	0.0204099	0.0242666	0.0220156	0.00462242	0.0261003	0.00389592	0.0250473	0.0176248	0.0105452	0.0187512	0.0247175	0.0239216	0.0278199	0.0202083	0.0194742	10
D	16	No	7	Mandinka	Male	2.06325	2.55803	2.44029	2.75521	3.2228	1.79338	0.149552	0	0.00620152	0.0226671	0	0.0059176	0.0652362	0.121742	0.10754	0.293281	0.302875	0.182242	0.263273	0.193055	0.244168	71.4656
D	16	No	7	Mandinka	Male	0.535094	0.445651	0.568731	0.359799	0.396406	0.439304																49.6015
D	16	No	8	Mandinka	Male	1.38912	1.25446	1.37218	1.08376	1.09352	1.02232																118.118
E	17	Yes	5	Mandinka	Female	0.700463	0.62354	0.542457	0.398288	0.475117	0.419473																29.0337	1.16
E	17	Yes	6	Mandinka	Female	1.38827	1.52806	1.37988	1.3143	0.92438	1.01776																30.2941
E	17	Yes	9	Mandinka	Female	5.59164	6.68404	6.8004	4.49947	3.36662	4.9516																34.24	0.46
E	17	No	12	Mandinka	Male	2.13812	1.85528	1.6837	1.35247	1.91136	1.23713	0.234095	0.0914276	0.154302	0.0963642	0.047568	0.06949	0.025155	0.139777	0.0441212	0.0771542	0.0963076	0.0780298	0.059752	0.149738	0.115938	45.8145
E	18	Yes	6	Mandinka	Female	2.1488	1.37318	1.71024	1.41228	1.7565	1.28604																37.243
E	18	Yes	8	Mandinka	Female	0.786811	0.766754	0.862892	0.7741	0.969351	0.655267	0.103602	0.015149	0.0194261	0.0343241	0.00745393	0.0354372	0.0978346	0.0648678	0.0531719	0.0917907	0.215983	0.0768681	0.0985984	0.0826496	0.142007	29.6782
E	18	Yes	7	Mandinka	Male	1.81778	2.28895	2.26553	1.83592	1.88724	1.6744																66.2057
E	18	No	14	Mandinka	Female	2.77729	3.08961	2.97918	3.0872	2.91651	2.17729	0.695225	0.145382	0.43131	0.405579	0.354418	0.39831	0.429919	0.533288	0.545401	0.739878	0.833674	0.366777	0.777622	0.335708	0.807472	91.112
E	18	No	8	Mandinka	Male	1.8645	2.26993	2.05693	2.56855	1.59014	1.51873	0.502193	0.111456	0.337368	0.40959	0.329931	0.207959	0.527388	0.453102	0.372877	0.740566	0.280473	0.50987	0.38722	0.780595	0.531591	59.0709
E	19	Yes	5	Wolof	Female	0.699874	0.976529	0.867373	0.443058	0.513067	0.670403																48.6641
