# Supplementary material for: A systems serology approach to the investigation of infection-induced antibody responses and protection in trachoma
Source: Front Immunol. 2023 May 23;14:1178741. doi: 10.3389/fimmu.2023.1178741 (PMC10242090; doi:10.3389/fimmu.2023.1178741)
Supplement: Supplementary file 2 [file DataSheet_2.xlsx]

## Sheet: Supp2
Feature	EB SvA	EB SvB	EB SvC	MOMP SvA	MOMP SvB	MOMP SvC	Neutralisation	Phagocytosis	Pre-VD3 SvA	Pre-VD3 SvB	Pre-VD3 SvC	VD1 SvA	VD1 SvB	VD1 SvC	VD2 SvA	VD2 SvB	VD2 SvC	VD3 SvA	VD3 SvB	VD3 SvC	VD4 SvA	VD4 SvB	VD4 SvC
EB SvA	R=1 p=0 n=93	R=0.85 p=0 n=93	R=0.85 p=0 n=93	R=0.78 p=0 n=93	R=0.7 p=0 n=93	R=0.86 p=0 n=93	R=0.21 p=0.042 n=91	R=0.09 p=0.67 n=26	R=0.48 p=0.0026 n=37	R=0.5 p=0.0015 n=37	R=0.51 p=0.0011 n=37	R=0.57 p=0.00023 n=37	R=0.12 p=0.49 n=37	R=0.68 p=2.9e-06 n=37	R=0.57 p=0.00021 n=37	R=0.59 p=0.00012 n=37	R=0.67 p=4.9e-06 n=37	R=0.67 p=5.4e-06 n=37	R=0.57 p=0.00026 n=37	R=0.59 p=0.00013 n=37	R=0.64 p=1.9e-05 n=37	R=0.36 p=0.027 n=37	R=0.66 p=7.5e-06 n=37
EB SvB	R=0.85 p=0 n=93	R=1 p=0 n=93	R=0.95 p=0 n=93	R=0.78 p=0 n=93	R=0.69 p=0 n=93	R=0.95 p=0 n=93	R=0.14 p=0.2 n=91	R=-0.08 p=0.69 n=26	R=0.52 p=9e-04 n=37	R=0.51 p=0.0013 n=37	R=0.53 p=0.00077 n=37	R=0.63 p=3.2e-05 n=37	R=0.05 p=0.78 n=37	R=0.68 p=3.7e-06 n=37	R=0.56 p=3e-04 n=37	R=0.55 p=0.00038 n=37	R=0.63 p=3.4e-05 n=37	R=0.71 p=9.3e-07 n=37	R=0.62 p=4.9e-05 n=37	R=0.59 p=0.00011 n=37	R=0.67 p=4.8e-06 n=37	R=0.36 p=0.027 n=37	R=0.71 p=8.2e-07 n=37
EB SvC	R=0.85 p=0 n=93	R=0.95 p=0 n=93	R=1 p=0 n=93	R=0.82 p=0 n=93	R=0.76 p=0 n=93	R=1 p=0 n=93	R=0.18 p=0.084 n=91	R=-0.06 p=0.78 n=26	R=0.55 p=0.00045 n=37	R=0.54 p=0.00061 n=37	R=0.55 p=0.00043 n=37	R=0.64 p=2.1e-05 n=37	R=0.05 p=0.78 n=37	R=0.67 p=4.8e-06 n=37	R=0.58 p=0.00015 n=37	R=0.55 p=0.00038 n=37	R=0.62 p=3.7e-05 n=37	R=0.72 p=4.6e-07 n=37	R=0.64 p=1.7e-05 n=37	R=0.6 p=9.7e-05 n=37	R=0.7 p=1.6e-06 n=37	R=0.38 p=0.02 n=37	R=0.73 p=3.6e-07 n=37
MOMP SvA	R=0.78 p=0 n=93	R=0.78 p=0 n=93	R=0.82 p=0 n=93	R=1 p=0 n=93	R=0.76 p=0 n=93	R=0.82 p=0 n=93	R=0.26 p=0.014 n=91	R=0.03 p=0.9 n=26	R=0.63 p=3e-05 n=37	R=0.5 p=0.0015 n=37	R=0.6 p=8.6e-05 n=37	R=0.73 p=3e-07 n=37	R=-0.04 p=0.81 n=37	R=0.54 p=6e-04 n=37	R=0.63 p=2.9e-05 n=37	R=0.5 p=0.0017 n=37	R=0.59 p=0.00014 n=37	R=0.64 p=1.8e-05 n=37	R=0.58 p=0.00015 n=37	R=0.53 p=0.00074 n=37	R=0.57 p=0.00026 n=37	R=0.35 p=0.033 n=37	R=0.59 p=0.00011 n=37
MOMP SvB	R=0.7 p=0 n=93	R=0.69 p=0 n=93	R=0.76 p=0 n=93	R=0.76 p=0 n=93	R=1 p=0 n=93	R=0.76 p=0 n=93	R=0.38 p=0.00023 n=91	R=0.05 p=0.82 n=26	R=0.16 p=0.34 n=37	R=0.41 p=0.012 n=37	R=0.3 p=0.068 n=37	R=0.19 p=0.27 n=37	R=0.07 p=0.69 n=37	R=0.21 p=0.22 n=37	R=0.15 p=0.36 n=37	R=0.37 p=0.026 n=37	R=0.34 p=0.038 n=37	R=0.21 p=0.22 n=37	R=0.34 p=0.04 n=37	R=0.14 p=0.42 n=37	R=0.22 p=0.2 n=37	R=0.42 p=0.0092 n=37	R=0.25 p=0.13 n=37
MOMP SvC	R=0.86 p=0 n=93	R=0.95 p=0 n=93	R=1 p=0 n=93	R=0.82 p=0 n=93	R=0.76 p=0 n=93	R=1 p=0 n=93	R=0.18 p=0.083 n=91	R=-0.07 p=0.73 n=26	R=0.53 p=0.00074 n=37	R=0.53 p=0.00072 n=37	R=0.53 p=0.00082 n=37	R=0.61 p=5.4e-05 n=37	R=0.05 p=0.78 n=37	R=0.66 p=8.4e-06 n=37	R=0.57 p=0.00023 n=37	R=0.55 p=0.00036 n=37	R=0.61 p=5.5e-05 n=37	R=0.71 p=1.1e-06 n=37	R=0.62 p=3.8e-05 n=37	R=0.57 p=2e-04 n=37	R=0.68 p=4e-06 n=37	R=0.37 p=0.023 n=37	R=0.7 p=1.1e-06 n=37
Neutralisation	R=0.21 p=0.042 n=91	R=0.14 p=0.2 n=91	R=0.18 p=0.084 n=91	R=0.26 p=0.014 n=91	R=0.38 p=0.00023 n=91	R=0.18 p=0.083 n=91	R=1 p=0 n=91	R=0.5 p=0.012 n=24	R=0.39 p=0.019 n=35	R=0.5 p=0.0021 n=35	R=0.31 p=0.066 n=35	R=0.27 p=0.11 n=35	R=0.49 p=0.003 n=35	R=0.22 p=0.21 n=35	R=0.44 p=0.0087 n=35	R=0.4 p=0.017 n=35	R=0.32 p=0.057 n=35	R=0.2 p=0.26 n=35	R=0.22 p=0.2 n=35	R=0.23 p=0.18 n=35	R=0.11 p=0.52 n=35	R=0.41 p=0.014 n=35	R=0.12 p=0.49 n=35
Phagocytosis	R=0.09 p=0.67 n=26	R=-0.08 p=0.69 n=26	R=-0.06 p=0.78 n=26	R=0.03 p=0.9 n=26	R=0.05 p=0.82 n=26	R=-0.07 p=0.73 n=26	R=0.5 p=0.012 n=24	R=1 p=0 n=26	R=0.26 p=0.38 n=13	R=0.49 p=0.089 n=13	R=0.23 p=0.45 n=13	R=0.13 p=0.68 n=13	R=0.2 p=0.51 n=13	R=-0.03 p=0.91 n=13	R=0.14 p=0.64 n=13	R=0.28 p=0.36 n=13	R=-0.1 p=0.75 n=13	R=-0.01 p=0.97 n=13	R=0.07 p=0.81 n=13	R=-0.11 p=0.71 n=13	R=-0.34 p=0.26 n=13	R=0.14 p=0.65 n=13	R=-0.18 p=0.55 n=13
Pre-VD3 SvA	R=0.48 p=0.0026 n=37	R=0.52 p=9e-04 n=37	R=0.55 p=0.00045 n=37	R=0.63 p=3e-05 n=37	R=0.16 p=0.34 n=37	R=0.53 p=0.00074 n=37	R=0.39 p=0.019 n=35	R=0.26 p=0.38 n=13	R=1 p=0 n=37	R=0.78 p=1e-08 n=37	R=0.78 p=9.5e-09 n=37	R=0.76 p=3.8e-08 n=37	R=0.36 p=0.03 n=37	R=0.75 p=7.1e-08 n=37	R=0.83 p=2.7e-10 n=37	R=0.73 p=3.1e-07 n=37	R=0.7 p=1.5e-06 n=37	R=0.81 p=1.4e-09 n=37	R=0.67 p=6.2e-06 n=37	R=0.78 p=1.8e-08 n=37	R=0.71 p=9.8e-07 n=37	R=0.59 p=0.00012 n=37	R=0.73 p=3.7e-07 n=37
Pre-VD3 SvB	R=0.5 p=0.0015 n=37	R=0.51 p=0.0013 n=37	R=0.54 p=0.00061 n=37	R=0.5 p=0.0015 n=37	R=0.41 p=0.012 n=37	R=0.53 p=0.00072 n=37	R=0.5 p=0.0021 n=35	R=0.49 p=0.089 n=13	R=0.78 p=1e-08 n=37	R=1 p=0 n=37	R=0.65 p=1.5e-05 n=37	R=0.57 p=0.00022 n=37	R=0.6 p=1e-04 n=37	R=0.75 p=6.9e-08 n=37	R=0.69 p=2.2e-06 n=37	R=0.84 p=8.9e-11 n=37	R=0.74 p=1.4e-07 n=37	R=0.72 p=4.6e-07 n=37	R=0.76 p=5.4e-08 n=37	R=0.68 p=3.3e-06 n=37	R=0.69 p=2.4e-06 n=37	R=0.69 p=2.5e-06 n=37	R=0.72 p=6.5e-07 n=37
Pre-VD3 SvC	R=0.51 p=0.0011 n=37	R=0.53 p=0.00077 n=37	R=0.55 p=0.00043 n=37	R=0.6 p=8.6e-05 n=37	R=0.3 p=0.068 n=37	R=0.53 p=0.00082 n=37	R=0.31 p=0.066 n=35	R=0.23 p=0.45 n=13	R=0.78 p=9.5e-09 n=37	R=0.65 p=1.5e-05 n=37	R=1 p=0 n=37	R=0.74 p=2e-07 n=37	R=0.28 p=0.091 n=37	R=0.68 p=3e-06 n=37	R=0.71 p=1e-06 n=37	R=0.6 p=8.8e-05 n=37	R=0.63 p=2.8e-05 n=37	R=0.74 p=1.9e-07 n=37	R=0.67 p=6.1e-06 n=37	R=0.66 p=7.2e-06 n=37	R=0.72 p=6.3e-07 n=37	R=0.5 p=0.0018 n=37	R=0.72 p=5.8e-07 n=37
VD1 SvA	R=0.57 p=0.00023 n=37	R=0.63 p=3.2e-05 n=37	R=0.64 p=2.1e-05 n=37	R=0.73 p=3e-07 n=37	R=0.19 p=0.27 n=37	R=0.61 p=5.4e-05 n=37	R=0.27 p=0.11 n=35	R=0.13 p=0.68 n=13	R=0.76 p=3.8e-08 n=37	R=0.57 p=0.00022 n=37	R=0.74 p=2e-07 n=37	R=1 p=0 n=37	R=0.16 p=0.34 n=37	R=0.74 p=2.1e-07 n=37	R=0.79 p=6.7e-09 n=37	R=0.58 p=0.00018 n=37	R=0.68 p=4.2e-06 n=37	R=0.81 p=1.1e-09 n=37	R=0.66 p=8.1e-06 n=37	R=0.74 p=1.4e-07 n=37	R=0.71 p=9.1e-07 n=37	R=0.47 p=0.0033 n=37	R=0.71 p=7.7e-07 n=37
VD1 SvB	R=0.12 p=0.49 n=37	R=0.05 p=0.78 n=37	R=0.05 p=0.78 n=37	R=-0.04 p=0.81 n=37	R=0.07 p=0.69 n=37	R=0.05 p=0.78 n=37	R=0.49 p=0.003 n=35	R=0.2 p=0.51 n=13	R=0.36 p=0.03 n=37	R=0.6 p=1e-04 n=37	R=0.28 p=0.091 n=37	R=0.16 p=0.34 n=37	R=1 p=0 n=37	R=0.52 p=0.00089 n=37	R=0.51 p=0.0011 n=37	R=0.6 p=8.9e-05 n=37	R=0.46 p=0.0046 n=37	R=0.25 p=0.13 n=37	R=0.2 p=0.22 n=37	R=0.35 p=0.035 n=37	R=0.25 p=0.14 n=37	R=0.51 p=0.0013 n=37	R=0.24 p=0.15 n=37
VD1 SvC	R=0.68 p=2.9e-06 n=37	R=0.68 p=3.7e-06 n=37	R=0.67 p=4.8e-06 n=37	R=0.54 p=6e-04 n=37	R=0.21 p=0.22 n=37	R=0.66 p=8.4e-06 n=37	R=0.22 p=0.21 n=35	R=-0.03 p=0.91 n=13	R=0.75 p=7.1e-08 n=37	R=0.75 p=6.9e-08 n=37	R=0.68 p=3e-06 n=37	R=0.74 p=2.1e-07 n=37	R=0.52 p=0.00089 n=37	R=1 p=0 n=37	R=0.82 p=6.3e-10 n=37	R=0.88 p=6e-13 n=37	R=0.87 p=1.9e-12 n=37	R=0.81 p=1.4e-09 n=37	R=0.67 p=6.2e-06 n=37	R=0.78 p=1e-08 n=37	R=0.78 p=9.8e-09 n=37	R=0.55 p=0.00041 n=37	R=0.78 p=1.3e-08 n=37
VD2 SvA	R=0.57 p=0.00021 n=37	R=0.56 p=3e-04 n=37	R=0.58 p=0.00015 n=37	R=0.63 p=2.9e-05 n=37	R=0.15 p=0.36 n=37	R=0.57 p=0.00023 n=37	R=0.44 p=0.0087 n=35	R=0.14 p=0.64 n=13	R=0.83 p=2.7e-10 n=37	R=0.69 p=2.2e-06 n=37	R=0.71 p=1e-06 n=37	R=0.79 p=6.7e-09 n=37	R=0.51 p=0.0011 n=37	R=0.82 p=6.3e-10 n=37	R=1 p=0 n=37	R=0.76 p=4e-08 n=37	R=0.77 p=3e-08 n=37	R=0.8 p=2.6e-09 n=37	R=0.59 p=0.00013 n=37	R=0.81 p=1.8e-09 n=37	R=0.69 p=2.1e-06 n=37	R=0.61 p=6.4e-05 n=37	R=0.7 p=1.3e-06 n=37
VD2 SvB	R=0.59 p=0.00012 n=37	R=0.55 p=0.00038 n=37	R=0.55 p=0.00038 n=37	R=0.5 p=0.0017 n=37	R=0.37 p=0.026 n=37	R=0.55 p=0.00036 n=37	R=0.4 p=0.017 n=35	R=0.28 p=0.36 n=13	R=0.73 p=3.1e-07 n=37	R=0.84 p=8.9e-11 n=37	R=0.6 p=8.8e-05 n=37	R=0.58 p=0.00018 n=37	R=0.6 p=8.9e-05 n=37	R=0.88 p=6e-13 n=37	R=0.76 p=4e-08 n=37	R=1 p=0 n=37	R=0.89 p=2e-13 n=37	R=0.74 p=1.6e-07 n=37	R=0.66 p=8e-06 n=37	R=0.73 p=3.5e-07 n=37	R=0.7 p=1.8e-06 n=37	R=0.7 p=1.6e-06 n=37	R=0.68 p=3.9e-06 n=37
VD2 SvC	R=0.67 p=4.9e-06 n=37	R=0.63 p=3.4e-05 n=37	R=0.62 p=3.7e-05 n=37	R=0.59 p=0.00014 n=37	R=0.34 p=0.038 n=37	R=0.61 p=5.5e-05 n=37	R=0.32 p=0.057 n=35	R=-0.1 p=0.75 n=13	R=0.7 p=1.5e-06 n=37	R=0.74 p=1.4e-07 n=37	R=0.63 p=2.8e-05 n=37	R=0.68 p=4.2e-06 n=37	R=0.46 p=0.0046 n=37	R=0.87 p=1.9e-12 n=37	R=0.77 p=3e-08 n=37	R=0.89 p=2e-13 n=37	R=1 p=0 n=37	R=0.81 p=1.4e-09 n=37	R=0.72 p=5.2e-07 n=37	R=0.82 p=6.4e-10 n=37	R=0.78 p=1.2e-08 n=37	R=0.68 p=3e-06 n=37	R=0.77 p=2.4e-08 n=37
VD3 SvA	R=0.67 p=5.4e-06 n=37	R=0.71 p=9.3e-07 n=37	R=0.72 p=4.6e-07 n=37	R=0.64 p=1.8e-05 n=37	R=0.21 p=0.22 n=37	R=0.71 p=1.1e-06 n=37	R=0.2 p=0.26 n=35	R=-0.01 p=0.97 n=13	R=0.81 p=1.4e-09 n=37	R=0.72 p=4.6e-07 n=37	R=0.74 p=1.9e-07 n=37	R=0.81 p=1.1e-09 n=37	R=0.25 p=0.13 n=37	R=0.81 p=1.4e-09 n=37	R=0.8 p=2.6e-09 n=37	R=0.74 p=1.6e-07 n=37	R=0.81 p=1.4e-09 n=37	R=1 p=0 n=37	R=0.86 p=7.3e-12 n=37	R=0.95 p=2.3e-19 n=37	R=0.94 p=7.6e-18 n=37	R=0.66 p=7.9e-06 n=37	R=0.93 p=1.2e-16 n=37
VD3 SvB	R=0.57 p=0.00026 n=37	R=0.62 p=4.9e-05 n=37	R=0.64 p=1.7e-05 n=37	R=0.58 p=0.00015 n=37	R=0.34 p=0.04 n=37	R=0.62 p=3.8e-05 n=37	R=0.22 p=0.2 n=35	R=0.07 p=0.81 n=13	R=0.67 p=6.2e-06 n=37	R=0.76 p=5.4e-08 n=37	R=0.67 p=6.1e-06 n=37	R=0.66 p=8.1e-06 n=37	R=0.2 p=0.22 n=37	R=0.67 p=6.2e-06 n=37	R=0.59 p=0.00013 n=37	R=0.66 p=8e-06 n=37	R=0.72 p=5.2e-07 n=37	R=0.86 p=7.3e-12 n=37	R=1 p=0 n=37	R=0.82 p=4.6e-10 n=37	R=0.91 p=9.1e-15 n=37	R=0.66 p=1.1e-05 n=37	R=0.92 p=1.3e-15 n=37
VD3 SvC	R=0.59 p=0.00013 n=37	R=0.59 p=0.00011 n=37	R=0.6 p=9.7e-05 n=37	R=0.53 p=0.00074 n=37	R=0.14 p=0.42 n=37	R=0.57 p=2e-04 n=37	R=0.23 p=0.18 n=35	R=-0.11 p=0.71 n=13	R=0.78 p=1.8e-08 n=37	R=0.68 p=3.3e-06 n=37	R=0.66 p=7.2e-06 n=37	R=0.74 p=1.4e-07 n=37	R=0.35 p=0.035 n=37	R=0.78 p=1e-08 n=37	R=0.81 p=1.8e-09 n=37	R=0.73 p=3.5e-07 n=37	R=0.82 p=6.4e-10 n=37	R=0.95 p=2.3e-19 n=37	R=0.82 p=4.6e-10 n=37	R=1 p=0 n=37	R=0.87 p=1.5e-12 n=37	R=0.75 p=9.3e-08 n=37	R=0.87 p=4.1e-12 n=37
VD4 SvA	R=0.64 p=1.9e-05 n=37	R=0.67 p=4.8e-06 n=37	R=0.7 p=1.6e-06 n=37	R=0.57 p=0.00026 n=37	R=0.22 p=0.2 n=37	R=0.68 p=4e-06 n=37	R=0.11 p=0.52 n=35	R=-0.34 p=0.26 n=13	R=0.71 p=9.8e-07 n=37	R=0.69 p=2.4e-06 n=37	R=0.72 p=6.3e-07 n=37	R=0.71 p=9.1e-07 n=37	R=0.25 p=0.14 n=37	R=0.78 p=9.8e-09 n=37	R=0.69 p=2.1e-06 n=37	R=0.7 p=1.8e-06 n=37	R=0.78 p=1.2e-08 n=37	R=0.94 p=7.6e-18 n=37	R=0.91 p=9.1e-15 n=37	R=0.87 p=1.5e-12 n=37	R=1 p=0 n=37	R=0.61 p=6.9e-05 n=37	R=0.98 p=9.7e-26 n=37
VD4 SvB	R=0.36 p=0.027 n=37	R=0.36 p=0.027 n=37	R=0.38 p=0.02 n=37	R=0.35 p=0.033 n=37	R=0.42 p=0.0092 n=37	R=0.37 p=0.023 n=37	R=0.41 p=0.014 n=35	R=0.14 p=0.65 n=13	R=0.59 p=0.00012 n=37	R=0.69 p=2.5e-06 n=37	R=0.5 p=0.0018 n=37	R=0.47 p=0.0033 n=37	R=0.51 p=0.0013 n=37	R=0.55 p=0.00041 n=37	R=0.61 p=6.4e-05 n=37	R=0.7 p=1.6e-06 n=37	R=0.68 p=3e-06 n=37	R=0.66 p=7.9e-06 n=37	R=0.66 p=1.1e-05 n=37	R=0.75 p=9.3e-08 n=37	R=0.61 p=6.9e-05 n=37	R=1 p=0 n=37	R=0.62 p=4.4e-05 n=37
VD4 SvC	R=0.66 p=7.5e-06 n=37	R=0.71 p=8.2e-07 n=37	R=0.73 p=3.6e-07 n=37	R=0.59 p=0.00011 n=37	R=0.25 p=0.13 n=37	R=0.7 p=1.1e-06 n=37	R=0.12 p=0.49 n=35	R=-0.18 p=0.55 n=13	R=0.73 p=3.7e-07 n=37	R=0.72 p=6.5e-07 n=37	R=0.72 p=5.8e-07 n=37	R=0.71 p=7.7e-07 n=37	R=0.24 p=0.15 n=37	R=0.78 p=1.3e-08 n=37	R=0.7 p=1.3e-06 n=37	R=0.68 p=3.9e-06 n=37	R=0.77 p=2.4e-08 n=37	R=0.93 p=1.2e-16 n=37	R=0.92 p=1.3e-15 n=37	R=0.87 p=4.1e-12 n=37	R=0.98 p=9.7e-26 n=37	R=0.62 p=4.4e-05 n=37	R=1 p=0 n=37
